# Supplementary material for: Deletion of Transglutaminase 2 from Mouse Astrocytes Significantly Improves Their Ability to Promote Neurite Outgrowth on an Inhibitory Matrix
Source: Int J Mol Sci. 2023 Mar 23;24(7):6058. doi: 10.3390/ijms24076058 (PMC10094709; doi:10.3390/ijms24076058)
Supplement: Supplementary file 1 [file ijms-24-06058-s001.zip]

Archive with 1 entries (1 files):
- ijms-2230537-supplementary.pdf
